# Supplementary material for: The m6A RNA Modification Modulates Gene Expression and Fibrosis-Related Pathways in Hypertrophic Scar
Source: Front Cell Dev Biol. 2021 Nov 15;9:748703. doi: 10.3389/fcell.2021.748703 (PMC8634666; doi:10.3389/fcell.2021.748703)
Supplement: Supplementary file 4 [file Table_1.XLSX]

## Sheet: Sheet1
Supplementary table 1. Summary of sequencing data and reads alignment statistics from MeRIP-seq of NS and HS
Samples ID	Raw reads	Clean reads	Reads Uniquely mapped to genome	Total reads uniquely mapped (%)
			mapped to genome	uniquely mapped (%)
NS1.IP	40711074	40553800	33375777	0.823
NS1.Input	43225420	43157012	40610748	0.9401
NS2.IP	42543364	42370086	34688389	0.8187
NS2.Input	41540452	41512668	39183827	0.9439
NS3.IP	41291472	41133170	33947205	0.8253
NS3.Input	41943822	41922354	39616625	0.945
HS1.IP	41887002	41804572	36528835	0.8738
HS1.Input	40983026	40945496	38521523	0.9408
HS2.IP	42338692	42263352	37293182	0.8824
HS2.Input	42707286	42687586	40578819	0.9506
HS3.IP	37973160	37898886	33218373	0.8765
HS3.Input	41915886	41893750	39489048	0.9426
